# Supplementary material for: Attention moderates the motion silencing effect for dynamic orientation changes in a discrimination task
Source: J Vis. 2024 Dec 20;24(13):13. doi: 10.1167/jov.24.13.13 (PMC11684489; doi:10.1167/jov.24.13.13)
Supplement: Supplement 1 [file jovi-24-13-13_s001.zip]

Archive with 10 entries (10 files):
- Experiment_1_Supplementary_Information/Experiment_1_Individual_Participant_Curve_Fits_V2.pdf
- Experiment_1_Supplementary_Information/Experiment_1_Task.gif
- Experiment_1_Supplementary_Information/Experiment_1_Practice.gif
- Experiment_1_Supplementary_Information/Experiment_1_No_Response_Trials_Data.xlsx
- Experiment_1_Supplementary_Information/Experiment_1_Fixation_Data.xlsx
- Experiment_1_Supplementary_Information/Experiment_1_Example_Curve_Fitting_Sheet_CumInvNormal.xlsx
- Experiment_2_Supplementary_Information/Experiment_2_Valid_Cue_Type.gif
- Experiment_2_Supplementary_Information/Experiment_2_Invalid_Cue_Type.gif
- Experiment_2_Supplementary_Information/Experiment_2_Neutral_Cue_Type.gif
- Experiment_2_Supplementary_Information/Experiment_2_Non-responses_further_information.docx
