# Supplementary material for: Attention moderates the motion silencing effect for dynamic orientation changes in a discrimination task
Source: J Vis. 2024 Dec 20;24(13):13. doi: 10.1167/jov.24.13.13 (PMC11684489; doi:10.1167/jov.24.13.13)
Supplement: Supplement 1 [file jovi-24-13-13_s001.zip › Experiment_1_Supplementary_Information/Experiment_1_No_Response_Trials_Data.xlsx]

## Sheet: Experiment_1_No_Response_Trials
Participant	Annulus speed (degrees per second)	NumCorrect*	NumTrials*	Proportion*	Total Trial Number used for curve fitting	% trials				% trials excluded across participants
1	0	80	80	1
	12	80	80	1					Mean	2.91667
	24	78	80	0.975					Std Dev	5.05478
	36	80	80	1					Range	130
	48	76	80	0.95
	60	77	80	0.9625					*
	72	72	80	0.9					NumCorrect	= Number of trials participant got correct
	84	66	80	0.825		99.8611	% trials included		NumTrials	= Number of trials that were displayed to participant at that stimulus level
	96	67	79	0.848101	719	0.138889	% trials excluded		Proportion	= Resulting proportion correct
2	0	80	80	1
	12	80	80	1
	24	79	80	0.9875
	36	77	80	0.9625
	48	74	80	0.925
	60	71	79	0.898734
	72	64	80	0.8
	84	61	80	0.7625		99.8611
	96	58	80	0.725	719	0.138889
3	0	80	80	1
	12	80	80	1
	24	79	80	0.9875
	36	73	75	0.973333
	48	66	78	0.846154
	60	56	74	0.756757
	72	60	76	0.789474
	84	62	76	0.815789		95.9722
	96	59	72	0.819444	691	4.02778
4	0	80	80	1
	12	80	80	1
	24	76	80	0.95
	36	68	80	0.85
	48	68	79	0.860759
	60	61	79	0.772152
	72	51	80	0.6375
	84	59	80	0.7375		99.7222
	96	62	80	0.775	718	0.277778
5	0	80	80	1
	12	79	80	0.9875
	24	78	80	0.975
	36	75	80	0.9375
	48	66	80	0.825
	60	65	80	0.8125
	72	61	78	0.782051
	84	62	80	0.775		99.5833
	96	54	79	0.683544	717	0.416667
6	0	80	80	1
	12	80	80	1
	24	75	80	0.9375
	36	71	80	0.8875
	48	66	80	0.825
	60	65	79	0.822785
	72	64	80	0.8
	84	59	80	0.7375		99.7222
	96	53	79	0.670886	718	0.277778
7	0	80	80	1
	12	79	80	0.9875
	24	78	80	0.975
	36	76	79	0.962025
	48	71	79	0.898734
	60	66	76	0.868421
	72	58	77	0.753247
	84	53	73	0.726027		96.9444
	96	53	74	0.716216	698	3.05556
8	0	79	80	0.9875
	12	77	78	0.987179
	24	76	78	0.974359
	36	66	69	0.956522
	48	65	66	0.984848
	60	59	61	0.967213
	72	55	57	0.964912
	84	51	53	0.962264		81.8056
	96	42	47	0.893617	589	18.1944
9	0	78	79	0.987342
	12	78	79	0.987342
	24	73	80	0.9125
	36	65	78	0.833333
	48	62	79	0.78481
	60	66	79	0.835443
	72	58	78	0.74359
	84	60	79	0.759494		98.3333
	96	51	77	0.662338	708	1.66667
10	0	78	80	0.975
	12	77	80	0.9625
	24	78	80	0.975
	36	64	80	0.8
	48	58	80	0.725
	60	62	79	0.78481
	72	56	79	0.708861
	84	46	80	0.575		99.7222
	96	52	80	0.65	718	0.277778
13	0	80	80	1
	12	79	80	0.9875
	24	80	80	1
	36	77	78	0.987179
	48	71	79	0.898734
	60	69	77	0.896104
	72	66	78	0.846154
	84	65	77	0.844156		98.1944
	96	56	78	0.717949	707	1.80556
14	0	80	80	1
	12	79	79	1
	24	71	79	0.898734
	36	63	79	0.797468
	48	56	76	0.736842
	60	60	78	0.769231
	72	54	78	0.692308
	84	53	80	0.6625		98.3333
	96	50	79	0.632911	708	1.66667
15	0	80	80	1
	12	80	80	1
	24	79	79	1
	36	79	80	0.9875
	48	74	80	0.925
	60	68	79	0.860759
	72	63	78	0.807692
	84	55	78	0.705128		98.75
	96	61	77	0.792208	711	1.25
16	0	80	80	1
	12	80	80	1
	24	79	80	0.9875
	36	77	80	0.9625
	48	73	80	0.9125
	60	67	80	0.8375
	72	65	80	0.8125
	84	63	79	0.797468		99.8611
	96	53	80	0.6625	719	0.138889
18	0	80	80	1
	12	79	79	1
	24	77	78	0.987179
	36	71	72	0.986111
	48	68	69	0.985507
	60	53	60	0.883333
	72	49	58	0.844828
	84	51	55	0.927273		84.4444
	96	47	57	0.824561	608	15.5556
19	0	79	79	1
	12	77	80	0.9625
	24	62	78	0.794872
	36	63	76	0.828947
	48	55	78	0.705128
	60	54	77	0.701299
	72	55	78	0.705128
	84	45	79	0.56962		97.5
	96	46	77	0.597403	702	2.5
20	0	70	79	0.886076
	12	69	80	0.8625
	24	65	79	0.822785
	36	61	79	0.772152
	48	53	78	0.679487
	60	45	78	0.576923
	72	53	77	0.688312
	84	46	80	0.575		98.6111
	96	51	80	0.6375	710	1.38889
21	0	77	80	0.9625
	12	77	80	0.9625
	24	75	80	0.9375
	36	75	80	0.9375
	48	62	80	0.775
	60	61	80	0.7625
	72	62	78	0.794872
	84	57	78	0.730769		99.1667
	96	60	78	0.769231	714	0.833333
22	0	79	80	0.9875
	12	79	80	0.9875
	24	74	79	0.936709
	36	74	80	0.925
	48	69	79	0.873418
	60	71	78	0.910256
	72	62	75	0.826667
	84	61	79	0.772152		98.1944
	96	55	77	0.714286	707	1.80556
