# Supplementary material for: Attention moderates the motion silencing effect for dynamic orientation changes in a discrimination task
Source: J Vis. 2024 Dec 20;24(13):13. doi: 10.1167/jov.24.13.13 (PMC11684489; doi:10.1167/jov.24.13.13)
Supplement: Supplement 1 [file jovi-24-13-13_s001.zip › Experiment_1_Supplementary_Information/Experiment_1_Fixation_Data.xlsx]

## Sheet: Experiment 1_Fixation Data
Full data set	% fixations outside *				Data set after exclusions	% fixations outside *			* = % fixations outside of fixation window when stimuli were showing
Participant	Block 1	Block 2		Participant	Block 1	Block 2			= excluded participants
1	11.9048	12.7135		1	11.9048	12.7135
2	0.606061	1.13636		2	0.606061	1.13636
3	7.73481	6.13208		3	7.73481	6.13208
4	6.02094	4.77178		4	6.02094	4.77178
5	0	0.649351		5	0	0.649351
6	3.61446	5.61798		6	3.61446	5.61798
7	11.413	3.3241		7	11.413	3.3241
8	14.4092	15.5089		8	14.4092	15.5089
9	15.0685	1.76471		9	15.0685	1.76471
10	13.1915	10		10	13.1915	10
11	0.496278	corrupted edf		13	3.10966	2.39521
12	66.0567	61.3684		14	28.2248	23.3429
13	3.10966	2.39521		15	8.59729	4.83871
14	28.2248	23.3429		16	5.3719	4.8
15	8.59729	4.83871		18	6.87204	4.93421
16	5.3719	4.8		19	16	12.8477
17	56.5302	56.4991		20	28.4197	27.6968
18	6.87204	4.93421		21	13.6508	6.87285
19	16	12.8477		22	8.29016	5
20	28.4197	27.6968
21	13.6508	6.87285		Mean	10.6579	8.12353
22	8.29016	5		Std Dev	7.8423	7.38604
