# Supplementary material for: Attention moderates the motion silencing effect for dynamic orientation changes in a discrimination task
Source: J Vis. 2024 Dec 20;24(13):13. doi: 10.1167/jov.24.13.13 (PMC11684489; doi:10.1167/jov.24.13.13)
Supplement: Supplement 1 [file jovi-24-13-13_s001.zip › Experiment_1_Supplementary_Information/Experiment_1_Example_Curve_Fitting_Sheet_CumInvNormal.xlsx]

## Sheet: Subject XX
RAW DATA (frequencies)			PCorrect		FITTING			Goodness of fit				FOR PLOTTING				X = Stimulus level
X	N	Total			X(Trans)	Y		Expected			X(Trans)	X	Proportion Correct	Fit		N = Trial Number Correct
0	80	80	1		100	0.985931		78.8745	0.0160606		100	0	1	0.985931		Total = Total number of trials displayed at that stimulus level
12	79	80	0.9875		88	0.969006		77.5205	0.028237		88	12	0.9875	0.969006		Pcorrect = Proportion Correct
24	76	80	0.95		76	0.939268		75.1415	0.00980931		76	24	0.95	0.939268
36	71	80	0.8875		64	0.893653		71.4922	0.00338865		64	36	0.8875	0.893653
48	67	80	0.8375		52	0.832566		66.6052	0.0023396		52	48	0.8375	0.832566
60	59	80	0.7375		40	0.761147		60.8917	0.0587715		40	60	0.7375	0.761147
72	55	80	0.6875		28	0.68825		55.06	6.53823e-05		28	72	0.6875	0.68825
84	50	80	0.625		16	0.623291		49.8633	0.00037474		16	84	0.625	0.623291
96	47	80	0.5875		4	0.572756		45.8205	0.0303646		4	96	0.5875	0.572756
								ChiSqu	0.149411
					Mean	38.1896
					SD	32.3802
					LapseRate	0
					GuessRate	0.5
	You only need to enter the data in red									Pcorrect
								THRESHOLD		0.75	61.8104
	Use the 'Solver' to minimise the green
	by changing the blue
Calculated in MATLAB
Standard error of proportion for error bars
0.014234
0.013651
0.0174553
0.015341
0.024367
0.0212408
0.033541
0.0424816
0.040382
